# Supplementary material for: Pleckstrin-2 is essential for erythropoiesis in β-thalassemic mice, reducing apoptosis and enhancing enucleation
Source: Commun Biol. 2021 May 3;4:517. doi: 10.1038/s42003-021-02046-9 (PMC8093212; doi:10.1038/s42003-021-02046-9)
Supplement: Supplementary file 2 — Supplementary Data 1. [file 42003_2021_2046_MOESM2_ESM.xlsx]

## Sheet: Fig 1A
	WT					thal				apoTf thal
Pro-E	4600	4660	4843	4418		8392	8418	8193		4172	4242	4239
Baso-E	3742	3914	3758	4292		6280	6348	6294		6196	6402	6247
Poly-E	2976	3289	3189	3289		4664	4736	4970		4787	4812	4830
Ortho-E	1251	1143	1334	1437		2299	2331	2191		2181	2327	2127

## Sheet: Fig 1D
WT	thal	apoTf thal
0.75	9.36	1.98
1	14.76	2.36
1.38	4.58	2.38

## Sheet: Fig 1E
		WT					thal					apoTf thal
Pro-E		1.6358	0.777277	0.777277	1.01185		6.355	9.949	16.61	13.159		2.52	2.86	2.36	3.38
Baso-E		6.34447	8.41813	8.41813	3.20317		24.968	13.529	25.777	18.85		3.65	7.59	3.51	3.13
Poly-E		6.78806	15.5033	15.5033	5.63728		27.45	26.797	38.226	26.881		6.82	10.24	6.85	8.13
Ortho-E		0.640158	1.89015	1.89015	3.85839		4.686	10.812	11.946	4.933		3.75	4.82	0.62	1.27

## Sheet: Fig 1G
WT	thal	apoTf thal
2.45716	16.679	4.90726
1.55315	15.4096	2.59749
1.55716	17.8533	1.69139

## Sheet: Fig 2A
WT	thal	thal plek2+/-
0.00456874	0.016024	0.02338
0.00517241	0.013163	0.017849
0.00349419	0.022397	0.019038
0.00313804	0.014636	0.01765
0.00249231	0.021183	0.017577
0.00264797	0.018379
0.00294585

## Sheet: Fig 2B
WT	thal	thal plek2+/-
20.2	48.2	57.5
25.3	53	55
14.4	48.6	46.7
21.5	42.3	55.3
23	36	46.4
20.4	46.5	50.5
25.7	48.1	55.3

## Sheet: Fig 2C
WT	thal	thal plek2+/-
95.6232	1748.53	2694.76
186.952	745.408	2309.98
182.461	2360.45	2196.2
220.912	2323.14	2200.3
255.747	1183.57	2393.57
129.008	1592.48	3185.09
210.312	1099.88	2845.53

## Sheet: Fig 2D
WT	thal	thal plek2+/-
11.15	7.13	7.28
9.63	6.85	7.27
10.18	8.3	7.69
10.6	8.6	7.55
10.65	9.65	10.15
11.35	10.6	8.75
11.65	8.25	10.2
9.6	7.9	7.55
9.25	8.65	8
9.75	8.75	8.4
8.75

## Sheet: Fig 2E
WT	thal	thal plek2+/-
16.7	7.8	7.9
14.2	7.5	7.7
15.1	8	8.2
14.5	7.5	7
14.5	9	8.5
16	9	8.5
16	8	9
14.5	7.5	7
13.5	7.5	7
14	7.5	7.5
13

## Sheet: Fig 2F
WT	thal	thal plek2+/-
0.894991	20.1333	21.3287
1.24704	14.7935	34.1418
1.06396	10.2812	26.2004
0.963963	23.9089	43.4186
0.85957	14.1119	45.5007
0.970473		54.4505

[truncated: 39 more sheets: Fig 2G, Fig 2H, Fig 2I, Fig 3B, Fig 3C, Fig 4B, Fig 4C, Fig 4D, Fig 4E, Fig 5B, Fig 5D, Fig 5F, Fig 5H, Fig 5J, Fig 5L, Fig 6B, Fig 6D, Fig 6F, Fig 6H, Suppl Fig 1 …]
